# Supplementary material for: Quantitative metabolomics of the thermophilic methylotroph Bacillus methanolicus
Source: Microb Cell Fact. 2016 Jun 1;15:92. doi: 10.1186/s12934-016-0483-x (PMC4888489; doi:10.1186/s12934-016-0483-x)
Supplement: Supplementary file 1 — 10.1186/s12934-016-0483-x: List of metabolites with their abbreviations and InchI Code and InchI Key, raw data (i.e. analyte peak area and the corresponding concentration) and calibration coefficients. [file 12934_2016_483_MOESM1_ESM.xlsx]

## Sheet: Paper
Title	Quantitative metabolomics of the thermophilic methylotroph Bacillus methanolicus
Journal	Metabolomics
Authors	Marc Carnicer1,2,3, Gilles Vieira1,2,3, Trygve Brautaset4, Jean-Charles Portais1,2,3, Stephanie Heux1,2,3
Affiliation	1 Université de Toulouse; INSA, UPS, INP; LISBP, 135 Avenue de Rangueil, F-31077 Toulouse, France
	2 INRA, UMR792, Ingénierie des Systèmes Biologiques et des Procédés, F-31400 Toulouse, France
	3 CNRS, UMR5504, F-31400 Toulouse, France
	4 Department of Biotechnology, Norwegian University of Science and technology, Trondheim, Norway
Corresponding author	Stephanie Heux
	Email : stephanie.heux@insa-toulouse.fr
	Post: LISBP - INSA de Toulouse, 135 avenue de Rangueil, 31077 Toulouse CEDEX 04
	Phone number: +33 (0)5 61 55 93 55

## Sheet: Content
SM-Table 1
This contains the list of the analytes studied.
	Column A	Chemical name of the analyte
	Column B	Abbreviation used for the analyte
	Column C	InChI Code of the analyte
	Column D	InChIKey of the analyte
Sample-listing
This contains the list of biological samples analysed in this study.
		Sample name
		Dataset number indicating were to find the raw data
		Name of the bioreactor
	Column D	Name of the strain for which biological sample has been taken
	Column E	Dilution rate of the chemostatt used to cultivate the strain
	Column F	Dry weight in g/l of the biological sample obtained as described in material and method section.
	Column G	Type of the sampe:
			WB	Quenched Whole broth sample
			CF	Quenched culture filtrate sample
			QC	Quenched and washed cells separated from the medium by filtration
			WS	Washing solution sample
	Column H	Volume of biological sample taken
	Column I	Volume of water added to resupend the biological sample after drying
	Column J	Dilution factor
Dataset-1
This file contains the raw data obtained by the mass spectrometry analysis of biological samples and the corresponding intracellular concentration of each analyte present in the sample. This has been calculated using the Calibraion coefficient as decribed in material and method section.
Processed data are presented in Table 1
	Column A	Sample Name
	Column B	Analyte Peak Name abbreviated according to SM-Table 1
	Column C	Analyte Retention Time (min)
	Column D	12C Peak Area (counts)
	Column E	13C Peak Area (counts)
	Column F	Concentration in µM in the extract
Dataset-2
This file contains the raw data obtained by the mass spectrometry analysis of biological samples and the corresponding intracellular concentration of each analyte present in the sample. This has been calculated using the Calibraion coefficient as decribed in material and method section.
Processed data are presented in Table 2 and 4
	Column A	Sample Name
	Column B	Analyte Peak Name abbreviated according to SM-Table 1
	Column C	Analyte Retention Time (min)
	Column D	12C Peak Area (counts)
	Column E	13C Peak Area (counts)
	Column F	Concentration in µM in the extract
Dataset-3
This file contains the raw data obtained by the mass spectrometry analysis of biological samples and the corresponding intracellular concentration of each analyte present in the sample. This has been calculated using the Calibraion coefficient as decribed in material and method section.
Processed data are presented in Table 4
	Column A	Sample Name
	Column B	Analyte Peak Name abbreviated according to SM-Table 1
	Column C	Analyte Retention Time (min)
	Column D	12C Peak Area (counts)
	Column E	13C Peak Area (counts)
	Column F	Concentration in µM in the extract
Calibration coefficients
This file contains the information on calibration curves used to quantify the intracellular concentration of each analyte present in the sample as described in materiel and method section.
This information are given for each dataset.
	a	slope of the curve
	se_a	error on the a determination
	b	intercept of the curve
	se_b	error on the b determination
	r2	correlation coefficient of the curve

## Sheet: ESM-Table 1
Chemical names	Abbreviation	InChI Code	InChIKey
2-Phosphoglycerate	23PG	1S/C3H7O7P/c4-1-2(3(5)6)10-11(7,8)9/h2,4H,1H2,(H,5,6)(H2,7,8,9)	GXIURPTVHJPJLF-UHFFFAOYSA-N
3-Phosphoglycerate	23PG	1S/C3H7O7P/c4-2(3(5)6)1-10-11(7,8)9/h2,4H,1H2,(H,5,6)(H2,7,8,9)	OSJPPGNTCRNQQC-UHFFFAOYSA-N
6-Phosphogluconate	6PG	1S/C6H13O10P/c7-2(1-16-17(13,14)15)3(8)4(9)5(10)6(11)12/h2-5,7-10H,1H2,(H,11,12)(H2,13,14,15)/t2-,3-,4+,5-/m1/s1	BIRSGZKFKXLSJQ-SQOUGZDYSA-N
Adenosine Diphosphate	ADP	1S/C10H15N5O10P2/c11-8-5-9(13-2-12-8)15(3-14-5)10-7(17)6(16)4(24-10)1-23-27(21,22)25-26(18,19)20/h2-4,6-7,10,16-17H,1H2,(H,21,22)(H2,11,12,13)(H2,18,19,20)/t4-,6-,7-,10-/m1/s1	XTWYTFMLZFPYCI-KQYNXXCUSA-N
Adenosine monophosphate	AMP	1S/C10H14N5O7P/c11-8-5-9(13-2-12-8)15(3-14-5)10-7(17)6(16)4(22-10)1-21-23(18,19)20/h2-4,6-7,10,16-17H,1H2,(H2,11,12,13)(H2,18,19,20)/t4-,6-,7-,10-/m1/s1	UDMBCSSLTHHNCD-KQYNXXCUSA-N
Adenosine triphosphate	ATP	1S/C10H16N5O13P3/c11-8-5-9(13-2-12-8)15(3-14-5)10-7(17)6(16)4(26-10)1-25-30(21,22)28-31(23,24)27-29(18,19)20/h2-4,6-7,10,16-17H,1H2,(H,21,22)(H,23,24)(H2,11,12,13)(H2,18,19,20)/t4-,6-,7-,10-/m1/s1	ZKHQWZAMYRWXGA-KQYNXXCUSA-N
Citrate+Isocitrate	Cit	InChI=1S/C6H8O7/c7-3(8)1-6(13,5(11)12)2-4(9)10/h13H,1-2H2,(H,7,8)(H,9,10)(H,11,12)	KRKNYBCHXYNGOX-UHFFFAOYSA-N
Fructose-1-Phosphate	F1P	1S/C6H13O9P/c7-1-3(8)5(10)6(11)4(9)2-15-16(12,13)14/h3,5-8,10-11H,1-2H2,(H2,12,13,14)/t3-,5-,6-/m1/s1	ZKLLSNQJRLJIGT-UYFOZJQFSA-N
Fructose-6-Phosphate	F6P	1S/C6H13O9P/c7-1-3(8)5(10)6(11)4(9)2-15-16(12,13)14/h4-7,9-11H,1-2H2,(H2,12,13,14)/t4-,5-,6-/m1/s1	GSXOAOHZAIYLCY-HSUXUTPPSA-N
Fructose-1,6-bisphosphate	FBP	1S/C6H14O12P2/c7-4-3(1-16-19(10,11)12)18-6(9,5(4)8)2-17-20(13,14)15/h3-5,7-9H,1-2H2,(H2,10,11,12)(H2,13,14,15)/t3-,4-,5+,6-/m1/s1	RNBGYGVWRKECFJ-ARQDHWQXSA-N
Fumarate	Fum	1S/C4H4O4/c5-3(6)1-2-4(7)8/h1-2H,(H,5,6)(H,7,8)/b2-1+	VZCYOOQTPOCHFL-OWOJBTEDSA-N
Glucose-6-Phosphate	G6P	1S/C6H13O9P/c7-3-2(1-14-16(11,12)13)15-6(10)5(9)4(3)8/h2-10H,1H2,(H2,11,12,13)/t2-,3-,4+,5-,6-/m1/s1	NBSCHQHZLSJFNQ-GASJEMHNSA-N
Mannose-6-Phosphate	M6P	1S/C6H13O9P/c7-3-2(1-14-16(11,12)13)15-6(10)5(9)4(3)8/h2-10H,1H2,(H2,11,12,13)/t2-,3-,4+,5+,6-/m1/s1	NBSCHQHZLSJFNQ-QTVWNMPRSA-N
Malate	Mal	1S/C4H6O5/c5-2(4(8)9)1-3(6)7/h2,5H,1H2,(H,6,7)(H,8,9)/p-2	BJEPYKJPYRNKOW-UHFFFAOYSA-L
Phosphoenolpyruvate	PEP	1S/C3H5O6P/c1-2(3(4)5)9-10(6,7)8/h1H2,(H,4,5)(H2,6,7,8)	DTBNBXWJWCWCIK-UHFFFAOYSA-N
Phospho-Serine	P-Ser	1S/C3H8NO6P/c4-2(3(5)6)1-10-11(7,8)9/h2H,1,4H2,(H,5,6)(H2,7,8,9)/t2-/m0/s1	BZQFBWGGLXLEPQ-REOHCLBHSA-N
Ribose-5-Phosphate	R5P	1S/C5H11O8P/c6-1-3(7)5(9)4(8)2-13-14(10,11)12/h1,3-5,7-9H,2H2,(H2,10,11,12)/t3-,4+,5-/m0/s1	PPQRONHOSHZGFQ-LMVFSUKVSA-N
Ribulose-5-Phosphate	R5P	1S/C5H11O8P/c6-1-3(7)5(9)4(8)2-13-14(10,11)12/h4-6,8-9H,1-2H2,(H2,10,11,12)/p-1/t4-,5+/m1/s1	FNZLKVNUWIIPSJ-UHNVWZDZSA-M
Xylulose 5-Phosphate	R5P	1S/C5H11O8P/c6-1-3(7)5(9)4(8)2-13-14(10,11)12/h4-6,8-9H,1-2H2,(H2,10,11,12)	FNZLKVNUWIIPSJ-UHFFFAOYSA-N
Sedoheptulose-7-Phosphate	S7P	1S/C7H15O10P/c8-1-3(9)5(11)7(13)6(12)4(10)2-17-18(14,15)16/h4-8,10-13H,1-2H2,(H2,14,15,16)/t4-,5-,6-,7+/m1/s1	JDTUMPKOJBQPKX-GBNDHIKLSA-N
Shikimate-3-Phosphate	Shi3P	1S/C7H11O8P/c8-4-1-3(7(10)11)2-5(6(4)9)15-16(12,13)14/h2,4-6,8-9H,1H2,(H,10,11)(H2,12,13,14)/t4-,5-,6+/m1/s1	QYOJSKGCWNAKGW-PBXRRBTRSA-N

## Sheet: Sample-listing
Sample name	Dataset number	Bioreactor name	Strain	Dilution rate (1/h)	Dry cell weight (DCW) in g/L	Sample Type	Sampling Volume (Vs) in µl	Resuspending Volume (Vr) in µl	Dilution factor (D)
00010-1_	1	A	B. methanolicus MGA3	0.1	1.47	WB_A	218	400	2		WB	Quenched Whole broth sample
00011-1_	1	B	B. methanolicus MGA3	0.1	1.47	WB_B	446	400	2		CF	Quenched culture filtrate sample
000UM_	2	A	B. methanolicus MGA3	0.1	1.93	WB_A	455	400	2		QC	Quenched and washed cells separated from the medium by filtration
000UN_	2	A	B. methanolicus MGA3	0.1	1.93	WB_A	455	400	2		WS	Washing solution sample
000UO_	2	A	B. methanolicus MGA3	0.1	1.93	WB_A	221	400	2		SE	standard error
000UP_	2	B	B. methanolicus MGA3	0.1	2.02	WB_B	146	400	2
000UQ_	2	B	B. methanolicus MGA3	0.1	2.02	WB_B	192	400	2	Concentration in µmol/gDCW = Concentration in µM/extract * (Vs/Vr)/D/DCW
000UR_	2	B	B. methanolicus MGA3	0.1	2.02	WB_B	513	400	2
000US_	2	A	B. methanolicus MGA3	0.1	1.93	CF_A	200	400	2
000UT_	2	A	B. methanolicus MGA3	0.1	1.93	CF_A	200	400	2
000UU_	2	A	B. methanolicus MGA3	0.1	1.93	CF_A	200	400	2
000UV_	2	B	B. methanolicus MGA3	0.1	2.02	CF_B	200	400	2
000UW_	2	B	B. methanolicus MGA3	0.1	2.02	CF_B	200	400	2
000UX_	2	B	B. methanolicus MGA3	0.1	2.02	CF_B	200	400	2
000UY_	2	A	B. methanolicus MGA3	0.1	1.93	WS_A_-20	200	400	2
000UZ_	2	A	B. methanolicus MGA3	0.1	1.93	WS_A_-20	200	400	2
000V0_	2	A	B. methanolicus MGA3	0.1	1.93	WS_A_-20	200	400	2
000V1_	2	B	B. methanolicus MGA3	0.1	2.02	WS_B_-20	200	400	2
000V2_	2	B	B. methanolicus MGA3	0.1	2.02	WS_B_-20	200	400	2
000V3_	2	B	B. methanolicus MGA3	0.1	2.02	WS_B_-20	200	400	2
000V4_	2	A	B. methanolicus MGA3	0.1	1.93	WS_A_4	200	400	2
000V5_	2	A	B. methanolicus MGA3	0.1	1.93	WS_A_4	200	400	2
000V6_	2	A	B. methanolicus MGA3	0.1	1.93	WS_A_4	200	400	2
000V7_	2	B	B. methanolicus MGA3	0.1	2.02	WS_B_4	200	400	2
000V8_	2	B	B. methanolicus MGA3	0.1	2.02	WS_B_4	200	400	2
000V9_	2	B	B. methanolicus MGA3	0.1	2.02	WS_B_4	200	400	2
000VA_	2	A	B. methanolicus MGA3	0.1	1.93	QC_A_-20	200	400	2
000VB_	2	A	B. methanolicus MGA3	0.1	1.93	QC_A_-20	200	400	2
000VC_	2	A	B. methanolicus MGA3	0.1	1.93	QC_A_-20	200	400	2
000VD_	2	B	B. methanolicus MGA3	0.1	2.02	QC_B_-20	200	400	2
000VE_	2	B	B. methanolicus MGA3	0.1	2.02	QC_B_-20	200	400	2
000VF_	2	B	B. methanolicus MGA3	0.1	2.02	QC_B_-20	200	400	2
000VG_	2	A	B. methanolicus MGA3	0.1	1.93	QC_A_4	200	400	2
000VH_	2	A	B. methanolicus MGA3	0.1	1.93	QC_A_4	200	400	2
000VI_	2	A	B. methanolicus MGA3	0.1	1.93	QC_A_4	200	400	2
000VJ_	2	B	B. methanolicus MGA3	0.1	2.02	QC_B_4	200	400	2
000VK_	2	B	B. methanolicus MGA3	0.1	2.02	QC_B_4	200	400	2
000VL_	2	B	B. methanolicus MGA3	0.1	2.02	QC_B_4	200	400	2
0000A-1_	3	A	B. methanolicus MGA3	0.15	1.78	WB_A	384	400	2
0000B-1_	3	A	B. methanolicus MGA3	0.15	1.78	WB_A	485	400	2
0000C-1_	3	B	B. methanolicus MGA3	0.15	1.8	WB_B	438	400	2
0000D-1_	3	B	B. methanolicus MGA3	0.15	1.8	WB_B	143	400	2
0000Q-1_	3	A	B. methanolicus MGA3	0.15	1.78	CF_A	200	400	2
0000R-1_	3	A	B. methanolicus MGA3	0.15	1.78	CF_A	200	400	2
0000S-1_	3	B	B. methanolicus MGA3	0.15	1.8	CF_B	200	400	2
0000T-1_	3	B	B. methanolicus MGA3	0.15	1.8	CF_B	200	400	2

## Sheet: Dataset-1
Sample Name	Analyte Peak Name	Analyte Retention Time (min)	12C Peak Area (counts)	13C Peak Area (counts)	Concentration in µM/extract
00010-1	Fum	16.7	1210000	41300	21.5969
00010-1	Mal	10.1	653000	128000	14.2588
00010-1	PEP	36	902000	145000	4.00235
00010-1	P-Ser	29.8	37300	279000	0.524871
00010-1	23PG	31.7	2750000	463000	11.7264
00010-1	Cit	33.8	4040000	221000	16.016
00010-1	R5P	19.6	1740000	64500	22.3563
00010-1	Shi3P	32.5	65100	26100	0.273568
00010-1	F1P	12.7	258000	131000	1.31772
00010-1	G6P	15	5010000	291000	41.7347
00010-1	F6P	17.3	3240000	234000	32.638
00010-1	M6P	19.3	403000	280000	1.56348
00010-1	6PG	29.7	2760000	37000	13.6792
00010-1	S7P	21.4	4690000	62800	20.7372
00010-1	FBP	46.9	5840000	1340000	27.5177
00010-1	AMP	19.9	2580000	123000	21.9206
00010-1	ADP	41.5	3640000	609000	11.4203
00010-1	ATP	53.2	3250000	507000	16.0004
00011-1	Fum	16	2340000	39700	43.4493
00011-1	Mal	9.57	1150000	114000	28.3102
00011-1	PEP	36	1640000	120000	8.90998
00011-1	P-Ser	29.8	69300	300000	0.926659
00011-1	23PG	31.7	4100000	501000	16.192
00011-1	Cit	33.7	6520000	215000	26.5927
00011-1	R5P	19	2990000	57300	43.244
00011-1	Shi3P	32.5	119000	24800	0.55063
00011-1	F1P	11.2	511000	107000	3.1953
00011-1	G6P	12.5	4430000	165000	65.1223
00011-1	F6P	15.8	7120000	257000	65.3042
00011-1	M6P	18.5	915000	297000	3.34664
00011-1	6PG	29.6	4830000	42300	20.9804
00011-1	S7P	20.9	8810000	64200	38.1047
00011-1	FBP	46.8	9990000	1310000	48.1502
00011-1	AMP	19.6	4230000	133000	33.4181
00011-1	ADP	41.5	7050000	561000	24.0232
00011-1	ATP	53.1	6270000	522000	30.0841

## Sheet: Dataset-2
	Sample Name	Analyte Peak Name	Analyte Retention Time (min)	12C Peak Area (counts)	13C Peak Area (counts)	Concentration in µM/extract
1	000UM-1_004	Fum	18.5	1550000	56100	21.2719
2	000UM-1_004	Mal	11.9	1130000	155000	19.5433
3	000UM-1_004	PEP	38.2	4310000	266000	9.99983
4	000UM-1_004	P-Ser	31.6	137000	509000	0.957702
5	000UM-1_004	23PG	33.6	9360000	710000	20.8856
6	000UM-1_004	Cit	35.8	5390000	203000	20.1773
7	000UM-1_004	R5P	21.3	2220000	76600	24.1641
8	000UM-1_004	Shi3P	34.5	225000	35400	0.682183
9	000UM-1_004	F1P	14.5	387000	115000	2.36344
10	000UM-1_004	G6P	16.6	6250000	292000	42.8303
11	000UM-1_004	F6P	18.9	6160000	316000	42.468
12	000UM-1_004	M6P	20.7	989000	391000	2.92066
13	000UM-1_004	6PG	31.4	1780000	26500	11.6798
14	000UM-1_004	S7P	23.1	11600000	79000	40.7137
15	000UM-1_004	FBP	48.6	16500000	1610000	62.7937
16	000UM-1_004	AMP	21.6	8400000	136000	49.5751
17	000UM-1_004	ADP	43.6	11400000	883000	26.1489
18	000UM-1_004	ATP	55.3	7870000	584000	30.8668
19	000UN-1_006	Fum	18.6	1400000	50000	21.5579
20	000UN-1_006	Mal	11.8	1010000	145000	18.667
21	000UN-1_006	PEP	38.2	4300000	250000	10.6151
22	000UN-1_006	P-Ser	31.5	120000	465000	0.918239
23	000UN-1_006	23PG	33.6	9030000	696000	20.5546
24	000UN-1_006	Cit	35.8	8050000	295000	20.7485
25	000UN-1_006	R5P	21.2	2010000	70800	23.6706
26	000UN-1_006	Shi3P	34.5	202000	32100	0.675411
27	000UN-1_006	F1P	14.5	349000	104000	2.3568
28	000UN-1_006	G6P	16.5	6720000	296000	45.4292
29	000UN-1_006	F6P	18.7	6780000	291000	50.758
30	000UN-1_006	M6P	20.8	1000000	382000	3.02272
31	000UN-1_006	6PG	31.5	2690000	31000	15.0887
32	000UN-1_006	S7P	23.1	10700000	75800	39.1403
33	000UN-1_006	FBP	48.6	16900000	1490000	69.4959
34	000UN-1_006	AMP	21.6	10300000	160000	51.6767
35	000UN-1_006	ADP	43.5	10900000	849000	26.0033
36	000UN-1_006	ATP	55.2	8330000	630000	30.2851
37	000UO-1_008	Fum	18.9	594000	47500	9.605
38	000UO-1_008	Mal	12.3	514000	123000	11.1497
39	000UO-1_008	PEP	38.2	1940000	238000	5.03062
40	000UO-1_008	P-Ser	31.5	65200	468000	0.495712
41	000UO-1_008	23PG	33.7	4530000	673000	10.6638
42	000UO-1_008	Cit	35.8	4410000	274000	12.0652
43	000UO-1_008	R5P	21.6	1170000	70300	13.8761
44	000UO-1_008	Shi3P	34.5	111000	31600	0.377014
45	000UO-1_008	F1P	15.6	231000	109000	1.48839
46	000UO-1_008	G6P	18	8320000	792000	21.0172
47	000UO-1_008	F6P	19.7	3230000	268000	26.2564
48	000UO-1_008	M6P	21.2	426000	362000	1.35882
49	000UO-1_008	6PG	31.4	1240000	30500	7.0694
50	000UO-1_008	S7P	23.5	5340000	75700	19.5594
51	000UO-1_008	FBP	48.7	8940000	1370000	39.9826
52	000UO-1_008	AMP	21.9	4480000	117000	30.676
53	000UO-1_008	ADP	43.6	6100000	771000	16.0245
54	000UO-1_008	ATP	55.3	3480000	566000	14.0724
55	000UP-1_010	Fum	19	359000	37400	7.363
56	000UP-1_010	Mal	12.6	274000	108000	6.72063
57	000UP-1_010	PEP	38.1	1400000	224000	3.85724
58	000UP-1_010	P-Ser	31.6	63400	432000	0.522195
59	000UP-1_010	23PG	33.7	3360000	607000	8.76961
60	000UP-1_010	Cit	35.8	3350000	268000	9.27645
61	000UP-1_010	R5P	21.7	876000	65700	11.1165
62	000UP-1_010	Shi3P	34.5	73300	28900	0.272225
63	000UP-1_010	F1P	16	170000	108000	1.10549
64	000UP-1_010	G6P	18.5	4550000	707000	12.8728
65	000UP-1_010	F6P	20	1770000	309000	12.4791
66	000UP-1_010	M6P	21.3	286000	321000	1.02878
67	000UP-1_010	6PG	31.4	1140000	22900	8.65625
68	000UP-1_010	S7P	23.6	4040000	68000	16.4733
69	000UP-1_010	FBP	48.7	7510000	1330000	34.5971
70	000UP-1_010	AMP	22	2820000	102000	22.1069
71	000UP-1_010	ADP	43.6	4260000	707000	12.2039
72	000UP-1_010	ATP	55.3	2990000	589000	11.6155
73	000UQ-1_012	Fum	18.9	480000	43200	8.52952
74	000UQ-1_012	Mal	12.4	366000	120000	8.10442
75	000UQ-1_012	PEP	38.3	1910000	239000	4.93211
76	000UQ-1_012	P-Ser	31.6	76700	508000	0.537229
77	000UQ-1_012	23PG	33.7	4420000	680000	10.2978
78	000UQ-1_012	Cit	35.9	4090000	311000	9.78157
79	000UQ-1_012	R5P	21.7	1020000	61800	13.7609
80	000UQ-1_012	Shi3P	34.5	101000	32700	0.331509
81	000UQ-1_012	F1P	15.7	223000	122000	1.28374
82	000UQ-1_012	G6P	18.2	6160000	804000	15.3266
83	000UQ-1_012	F6P	19.8	2840000	266000	23.2597
84	000UQ-1_012	M6P	21.2	353000	376000	1.08405
85	000UQ-1_012	6PG	31.4	1600000	37400	7.4389
86	000UQ-1_012	S7P	23.5	5530000	77900	19.6833
87	000UQ-1_012	FBP	48.6	9950000	1460000	41.7565
88	000UQ-1_012	AMP	22.1	4040000	120000	26.9533
89	000UQ-1_012	ADP	43.6	6670000	950000	14.2204
90	000UQ-1_012	ATP	55.3	3840000	605000	14.5278
91	000UR-1_014	Fum	18	1640000	56000	22.5497
92	000UR-1_014	Mal	11.6	975000	157000	16.6295
93	000UR-1_014	PEP	38.2	5470000	288000	11.7217
94	000UR-1_014	P-Ser	31.5	204000	555000	1.30787
95	000UR-1_014	23PG	33.6	11900000	726000	25.9681
96	000UR-1_014	Cit	35.8	11300000	363000	23.7285
97	000UR-1_014	R5P	20.9	3350000	83800	33.3313
98	000UR-1_014	Shi3P	34.5	377000	42100	0.961127
99	000UR-1_014	F1P	13.9	640000	144000	3.12139
100	000UR-1_014	G6P	15.7	5230000	262000	39.9437
101	000UR-1_014	F6P	18.4	8430000	387000	47.4553
102	000UR-1_014	M6P	20.5	1400000	458000	3.52959
103	000UR-1_014	6PG	31.4	6350000	50000	22.0833
104	000UR-1_014	S7P	22.8	16700000	101000	45.8463
105	000UR-1_014	FBP	48.5	28700000	1760000	99.9148
106	000UR-1_014	AMP	21.4	12100000	175000	55.5153
107	000UR-1_014	ADP	43.6	18100000	1130000	32.4421
108	000UR-1_014	ATP	55.2	13600000	886000	35.1615
109	000US-1_018	Fum	19	531000	37900	10.7662
110	000US-1_018	Mal	12.5	403000	125000	8.57381
111	000US-1_018	PEP	38.3	1200000	262000	2.82668
112	000US-1_018	P-Ser	31.7	9180	517000	0.06318
113	000US-1_018	23PG	33.8	2010000	669000	4.75992
114	000US-1_018	Cit	36.1	418000	111000	2.50075
115	000US-1_018	R5P	21.7	551000	66200	6.93909
116	000US-1_018	Shi3P	34.5	53000	34900	0.162994
117	000US-1_018	F1P	15.8	103000	120000	0.602819
118	000US-1_018	G6P	18.3	6250000	769000	16.2587
119	000US-1_018	F6P	19.8	2380000	311000	16.6719
120	000US-1_018	M6P	21.3	229000	358000	0.738609
121	000US-1_018	6PG	31.5	133000	12300	1.88021
122	000US-1_018	S7P	23.6	2340000	71200	9.11266
123	000US-1_018	FBP	48.8	761000	1380000	3.37783
124	000US-1_018	AMP	22	2380000	100000	19.0096
125	000US-1_018	ADP	43.8	793000	851000	1.88735
126	000US-1_018	ATP	55.5	48400	661000	0.148537
127	000UT-1_020	Fum	16.7	1100000	113000	7.46759
128	000UT-1_020	Mal	11	1730000	617000	7.4405
129	000UT-1_020	PEP	38.3	5130000	1080000	2.93151
130	000UT-1_020	P-Ser	31.6	41900	1980000	0.0752968
131	000UT-1_020	23PG	33.8	7810000	2800000	4.41899
132	000UT-1_020	Cit	35.9	2780000	1130000	1.48793
133	000UT-1_020	R5P	20.1	2570000	296000	7.23857
134	000UT-1_020	Shi3P	34.5	241000	156000	0.165811
135	000UT-1_020	F1P	12.2	435000	404000	0.756203
136	000UT-1_020	G6P	13.3	6410000	734000	17.4706
137	000UT-1_020	F6P	16.2	4480000	506000	19.2884
138	000UT-1_020	M6P	19.5	1180000	1660000	0.820797
139	000UT-1_020	6PG	31.6	1260000	129000	1.69841
140	000UT-1_020	S7P	22	10700000	329000	9.01773
141	000UT-1_020	FBP	48.8	3030000	5820000	3.18892
142	000UT-1_020	AMP	21	13900000	613000	18.1042
143	000UT-1_020	ADP	43.7	3580000	3800000	1.90813
144	000UT-1_020	ATP	55.6	90000	2540000	0.0619264
145	000UU-1_022	Fum	16.4	789000	66200	9.1523
146	000UU-1_022	Mal	10.8	1750000	546000	8.5229
147	000UU-1_022	PEP	38.3	4930000	1030000	2.95397
148	000UU-1_022	P-Ser	31.6	44500	2160000	0.073305
149	000UU-1_022	23PG	33.7	7910000	2630000	4.76487
150	000UU-1_022	Cit	36	2890000	1410000	1.16945
151	000UU-1_022	R5P	20.1	2610000	321000	6.77865
152	000UU-1_022	Shi3P	34.5	251000	153000	0.176078
153	000UU-1_022	F1P	12.1	412000	414000	0.69892
154	000UU-1_022	G6P	13	6380000	692000	18.4447
155	000UU-1_022	F6P	16	4530000	503000	19.62
156	000UU-1_022	M6P	19.4	1340000	1550000	0.99824
157	000UU-1_022	6PG	31.5	1420000	156000	1.58279
158	000UU-1_022	S7P	22	10800000	337000	8.88593
159	000UU-1_022	FBP	48.7	3170000	6120000	3.17271
160	000UU-1_022	AMP	20.9	22000000	561000	31.4208
161	000UU-1_022	ADP	43.7	3710000	3780000	1.98789
162	000UU-1_022	ATP	55.5	102000	2530000	0.0731182
163	000UV-1_024	Fum	18.9	438000	35200	9.55711
164	000UV-1_024	Mal	12.5	313000	123000	6.74135
165	000UV-1_024	PEP	38.3	1320000	292000	2.7899
166	000UV-1_024	P-Ser	31.6	14900	553000	0.0958713
167	000UV-1_024	23PG	33.7	2390000	779000	4.8606
168	000UV-1_024	Cit	35.9	1640000	374000	2.98115
169	000UV-1_024	R5P	21.7	654000	87000	6.26703
170	000UV-1_024	Shi3P	34.6	73200	36000	0.218238
171	000UV-1_024	F1P	15.7	108000	135000	0.56185
172	000UV-1_024	G6P	18.3	5460000	858000	12.7287
173	000UV-1_024	F6P	19.9	1910000	288000	14.448
174	000UV-1_024	M6P	21.4	201000	378000	0.613997
175	000UV-1_024	6PG	31.6	332000	38600	1.49559
176	000UV-1_024	S7P	23.5	2450000	82800	8.20436
177	000UV-1_024	FBP	48.8	1150000	1690000	4.16839
178	000UV-1_024	AMP	22	4460000	165000	21.6103
179	000UV-1_024	ADP	43.8	1140000	1130000	2.04332
180	000UV-1_024	ATP	55.5	44200	894000	0.0940309
181	000UW-1_026	Fum	19	396000	31500	9.65604
182	000UW-1_026	Mal	12.6	301000	114000	6.99934
183	000UW-1_026	PEP	38.4	1090000	255000	2.63805
184	000UW-1_026	P-Ser	31.6	15800	514000	0.109376
185	000UW-1_026	23PG	33.9	2050000	619000	5.24678
186	000UW-1_026	Cit	35.9	1530000	304000	3.48375
187	000UW-1_026	R5P	21.8	588000	63700	7.69577
188	000UW-1_026	Shi3P	34.5	55600	31700	0.188251
189	000UW-1_026	F1P	15.8	114000	120000	0.667197
190	000UW-1_026	G6P	18.3	4920000	744000	13.2276
191	000UW-1_026	F6P	19.8	1300000	254000	11.1501
192	000UW-1_026	M6P	21.4	190000	339000	0.647166
193	000UW-1_026	6PG	31.6	320000	27000	2.06085
194	000UW-1_026	S7P	23.6	2240000	65000	9.55529
195	000UW-1_026	FBP	48.8	981000	1340000	4.48465
196	000UW-1_026	AMP	22	4410000	150000	23.5182
197	000UW-1_026	ADP	43.8	996000	944000	2.13696
198	000UW-1_026	ATP	55.5	41000	742000	0.107359
199	000UX-1_028	Fum	19	342000	31700	8.28077
200	000UX-1_028	Mal	12.4	339000	120000	7.49745
201	000UX-1_028	PEP	38.3	1220000	273000	2.758
202	000UX-1_028	P-Ser	31.5	14400	553000	0.0926542
203	000UX-1_028	23PG	33.7	2080000	702000	4.69414
204	000UX-1_028	Cit	35.9	1490000	312000	3.28418
205	000UX-1_028	R5P	21.7	551000	67400	6.81553
206	000UX-1_028	Shi3P	34.5	53200	33000	0.173029
207	000UX-1_028	F1P	15.8	101000	120000	0.591113
208	000UX-1_028	G6P	18.2	4750000	746000	12.736
209	000UX-1_028	F6P	19.8	1640000	280000	12.7601
210	000UX-1_028	M6P	21.3	180000	351000	0.592144
211	000UX-1_028	6PG	31.5	326000	34800	1.62892
212	000UX-1_028	S7P	23.6	2240000	68000	9.13373
213	000UX-1_028	FBP	48.8	1000000	1560000	3.92668
214	000UX-1_028	AMP	22	4250000	140000	24.2888
215	000UX-1_028	ADP	43.7	979000	1120000	1.77041
216	000UX-1_028	ATP	55.6	41900	661000	0.125999
217	000UY-1_032	Fum	19.4	4750	34800	0.0635138
218	000UY-1_032	Mal	12.5	41900	90800	1.12147
219	000UY-1_032	PEP	38.3	326000	237000	0.848919
220	000UY-1_032	P-Ser	31.6	51800	603000	0.305661
221	000UY-1_032	23PG	33.7	1660000	704000	3.73564
222	000UY-1_032	Cit	36.1	1030000	93000	8.1712
223	000UY-1_032	R5P	21.8	185000	55800	2.76354
224	000UY-1_032	Shi3P	34.4	35500	30500	0.124925
225	000UY-1_032	F1P	16	104000	120000	0.608671
226	000UY-1_032	G6P	18.4	805000	953000	1.68328
227	000UY-1_032	F6P	20	493000	280000	3.83581
228	000UY-1_032	M6P	21.4	132000	393000	0.387832
229	000UY-1_032	6PG	31.6	102000	19300	0.918974
230	000UY-1_032	S7P	23.6	1340000	68800	5.4004
231	000UY-1_032	FBP	48.8	6250000	1500000	25.5291
232	000UY-1_032	AMP	22	1120000	171000	5.12134
233	000UY-1_032	ADP	43.7	3180000	982000	6.55881
234	000UY-1_032	ATP	55.5	2020000	590000	7.82765
235	000UZ-1_034	Fum	18.7	1450	29600	0
236	000UZ-1_034	Mal	12.7	24700	77700	0.734186
237	000UZ-1_034	PEP	38.3	322000	207000	0.960025
238	000UZ-1_034	P-Ser	31.6	14800	507000	0.103868
239	000UZ-1_034	23PG	33.8	1130000	649000	2.75844
240	000UZ-1_034	Cit	36	1710000	177000	7.07407
241	000UZ-1_034	R5P	21.9	111000	57700	1.60317
242	000UZ-1_034	Shi3P	34.9	14300	26200	0.058581
243	000UZ-1_034	F1P	16.2	101000	121000	0.586228
244	000UZ-1_034	G6P	18.7	561000	787000	1.41937
245	000UZ-1_034	F6P	20.2	196000	217000	1.96772
246	000UZ-1_034	M6P	21.4	78900	353000	0.258086
247	000UZ-1_034	6PG	31.6	105000	25200	0.724518
248	000UZ-1_034	S7P	23.7	625000	68900	2.51519
249	000UZ-1_034	FBP	48.8	4730000	1340000	21.6272
250	000UZ-1_034	AMP	22.1	1010000	158000	4.9947
251	000UZ-1_034	ADP	43.8	2160000	823000	5.31573
252	000UZ-1_034	ATP	55.6	1170000	566000	4.71844
253	000V0-1_036	Fum	19.1	11700	33400	0.228447
254	000V0-1_036	Mal	12.5	30200	74200	0.974596
255	000V0-1_036	PEP	38.2	375000	209000	1.10734
256	000V0-1_036	P-Ser	31.6	27900	483000	0.205534
257	000V0-1_036	23PG	33.8	1460000	651000	3.55305
258	000V0-1_036	Cit	35.9	2410000	245000	7.21039
259	000V0-1_036	R5P	21.8	173000	64300	2.2425
260	000V0-1_036	Shi3P	34.8	23300	31600	0.079139
261	000V0-1_036	F1P	16.1	91200	109000	0.587623
262	000V0-1_036	G6P	18.5	606000	764000	1.5802
263	000V0-1_036	F6P	20.1	472000	234000	4.39434
264	000V0-1_036	M6P	21.4	96200	321000	0.346044
265	000V0-1_036	6PG	31.5	168000	28000	1.04331
266	000V0-1_036	S7P	23.7	962000	58400	4.56742
267	000V0-1_036	FBP	48.8	5700000	1290000	27.0728
268	000V0-1_036	AMP	22.1	834000	153000	4.23676
269	000V0-1_036	ADP	43.8	2680000	777000	6.98591
270	000V0-1_036	ATP	55.6	1840000	550000	7.64825
271	000V1-1_038	Fum	18.9	20800	34200	0.427386
272	000V1-1_038	Mal	12.6	40800	75200	1.34025
273	000V1-1_038	PEP	38.3	322000	204000	0.974143
274	000V1-1_038	P-Ser	31.7	19600	491000	0.142037
275	000V1-1_038	23PG	33.8	1240000	597000	3.29062
276	000V1-1_038	Cit	35.9	2210000	267000	6.00052
277	000V1-1_038	R5P	21.8	198000	49200	3.35469
278	000V1-1_038	Shi3P	35	20000	28500	0.0753194
279	000V1-1_038	F1P	15.8	98300	91300	0.75616
280	000V1-1_038	G6P	18.3	684000	700000	1.94835
281	000V1-1_038	F6P	20	363000	214000	3.69539
282	000V1-1_038	M6P	21.3	96100	312000	0.355656
283	000V1-1_038	6PG	31.6	164000	35900	0.794346
284	000V1-1_038	S7P	23.6	891000	57000	4.33423
285	000V1-1_038	FBP	48.9	5290000	1250000	25.9295
286	000V1-1_038	AMP	22	964000	98200	7.75161
287	000V1-1_038	ADP	43.7	2730000	677000	8.16739
288	000V1-1_038	ATP	55.6	1610000	533000	6.90379
289	000V2-1_040	Fum	18.9	4460	29900	0.0732874
290	000V2-1_040	Mal	12.6	20500	70600	0.659944
291	000V2-1_040	PEP	38.4	311000	210000	0.913983
292	000V2-1_040	P-Ser	31.7	25400	484000	0.186731
293	000V2-1_040	23PG	33.8	1310000	626000	3.31533
294	000V2-1_040	Cit	36	2070000	228000	6.62253
295	000V2-1_040	R5P	21.9	151000	54500	2.30931
296	000V2-1_040	Shi3P	34.8	18800	30100	0.0670368
297	000V2-1_040	F1P	16.1	100000	115000	0.610707
298	000V2-1_040	G6P	18.6	594000	830000	1.42503
299	000V2-1_040	F6P	20.1	453000	211000	4.67717
300	000V2-1_040	M6P	21.4	102000	288000	0.408949
301	000V2-1_040	6PG	31.6	248000	37500	1.14996
302	000V2-1_040	S7P	23.6	1140000	65200	4.84804
303	000V2-1_040	FBP	48.8	5890000	1330000	27.1339
304	000V2-1_040	AMP	22.1	905000	108000	6.59462
305	000V2-1_040	ADP	43.7	2700000	815000	6.70989
306	000V2-1_040	ATP	55.5	1530000	534000	6.54747
307	000V3-1_042	Fum	18.4	1690	28500	0.00396344
308	000V3-1_042	Mal	12.6	30200	68400	1.0677
309	000V3-1_042	PEP	38.2	239000	183000	0.806016
310	000V3-1_042	P-Ser	31.5	12900	526000	0.0872633
311	000V3-1_042	23PG	33.7	966000	623000	2.45651
312	000V3-1_042	Cit	35.8	1830000	245000	5.37389
313	000V3-1_042	R5P	21.8	154000	58600	2.19037
314	000V3-1_042	Shi3P	34.8	16700	28400	0.0631132
315	000V3-1_042	F1P	16.2	97600	108000	0.634683
316	000V3-1_042	G6P	18.6	547000	715000	1.52384
317	000V3-1_042	F6P	20.1	386000	177000	4.75097
318	000V3-1_042	M6P	21.4	89500	289000	0.357591
319	000V3-1_042	6PG	31.5	173000	33000	0.911576
320	000V3-1_042	S7P	23.7	962000	63700	4.1874
321	000V3-1_042	FBP	48.7	3940000	1160000	20.8105
322	000V3-1_042	AMP	22	805000	118000	5.3406
323	000V3-1_042	ADP	43.7	2210000	705000	6.3491
324	000V3-1_042	ATP	55.4	1190000	534000	5.08819
325	000V4-1_046	Fum	18.8	5250	38700	0.0628694
326	000V4-1_046	Mal	12.5	31500	93600	0.784495
327	000V4-1_046	PEP	38.3	317000	201000	0.97333
328	000V4-1_046	P-Ser	31.6	12900	477000	0.0962274
329	000V4-1_046	23PG	33.7	1100000	585000	2.97897
330	000V4-1_046	Cit	35.9	560000	70200	5.76784
331	000V4-1_046	R5P	21.8	139000	63000	1.8388
332	000V4-1_046	Shi3P	34.6	17400	26200	0.0712803
333	000V4-1_046	F1P	16.1	79500	107000	0.521812
334	000V4-1_046	G6P	18.5	581000	774000	1.49505
335	000V4-1_046	F6P	20	216000	238000	1.97717
336	000V4-1_046	M6P	21.3	86700	333000	0.300633
337	000V4-1_046	6PG	31.6	74000	13200	0.974806
338	000V4-1_046	S7P	23.5	559000	61300	2.52849
339	000V4-1_046	FBP	48.7	4640000	1190000	23.8901
340	000V4-1_046	AMP	22.1	979000	154000	4.96631
341	000V4-1_046	ADP	43.8	2230000	714000	6.32581
342	000V4-1_046	ATP	55.4	1410000	543000	5.93213
343	000V5-1_048	Fum	19.1	10800	27400	0.262282
344	000V5-1_048	Mal	12.5	17800	55700	0.738718
345	000V5-1_048	PEP	38.2	334000	193000	1.06804
346	000V5-1_048	P-Ser	31.6	14000	487000	0.102288
347	000V5-1_048	23PG	33.7	987000	570000	2.74329
348	000V5-1_048	Cit	35.9	1290000	146000	6.43376
349	000V5-1_048	R5P	21.9	92500	57900	1.33121
350	000V5-1_048	Shi3P	34.7	15500	25200	0.0660166
351	000V5-1_048	F1P	16.1	66800	110000	0.426496
352	000V5-1_048	G6P	18.6	461000	695000	1.32025
353	000V5-1_048	F6P	20.1	222000	191000	2.53214
354	000V5-1_048	M6P	21.3	77000	293000	0.303448
355	000V5-1_048	6PG	31.5	117000	25300	0.804129
356	000V5-1_048	S7P	23.7	450000	60100	2.07609
357	000V5-1_048	FBP	48.7	3620000	1140000	19.4556
358	000V5-1_048	AMP	22.1	521000	98900	4.0894
359	000V5-1_048	ADP	43.7	1660000	710000	4.73543
360	000V5-1_048	ATP	55.5	1040000	496000	4.78637
361	000V6-1_050	Fum	19.2	6180	24700	0.15123
362	000V6-1_050	Mal	12.5	13100	57400	0.492299
363	000V6-1_050	PEP	38.2	220000	195000	0.696282
364	000V6-1_050	P-Ser	31.6	6130	468000	0.046606
365	000V6-1_050	23PG	33.7	812000	647000	1.9883
366	000V6-1_050	Cit	35.9	1200000	190000	4.47897
367	000V6-1_050	R5P	21.9	74500	65100	0.953345
368	000V6-1_050	Shi3P	34.8	9880	27700	0.0382824
369	000V6-1_050	F1P	16.1	53600	108000	0.348555
370	000V6-1_050	G6P	18.7	327000	754000	0.860694
371	000V6-1_050	F6P	20.1	129000	193000	1.45613
372	000V6-1_050	M6P	21.4	52500	339000	0.178822
373	000V6-1_050	6PG	31.5	63800	29000	0.382546
374	000V6-1_050	S7P	23.6	258000	59900	1.19427
375	000V6-1_050	FBP	48.7	3030000	1230000	15.0929
376	000V6-1_050	AMP	22.1	462000	128000	2.75407
377	000V6-1_050	ADP	43.6	1400000	830000	3.41633
378	000V6-1_050	ATP	55.4	736000	583000	2.87413
379	000V7-1_052	Fum	19	37500	28300	0.980416
380	000V7-1_052	Mal	12.5	35400	67400	1.2935
381	000V7-1_052	PEP	38.2	249000	195000	0.788065
382	000V7-1_052	P-Ser	31.5	11500	473000	0.0865096
383	000V7-1_052	23PG	33.6	832000	593000	2.22279
384	000V7-1_052	Cit	35.8	1700000	222000	5.51994
385	000V7-1_052	R5P	21.9	145000	49800	2.42688
386	000V7-1_052	Shi3P	34.4	15700	28400	0.0593339
387	000V7-1_052	F1P	16.1	61400	107000	0.40301
388	000V7-1_052	G6P	18.6	394000	706000	1.10964
389	000V7-1_052	F6P	20.1	234000	208000	2.45087
390	000V7-1_052	M6P	21.5	62500	306000	0.235842
391	000V7-1_052	6PG	31.5	137000	24600	0.96838
392	000V7-1_052	S7P	23.6	430000	67300	1.77159
393	000V7-1_052	FBP	48.6	3370000	1250000	16.518
394	000V7-1_052	AMP	22.1	756000	129000	4.56643
395	000V7-1_052	ADP	43.7	1990000	783000	5.14755
396	000V7-1_052	ATP	55.5	1310000	531000	5.635
397	000V8-1_054	Fum	19	38600	32100	0.885843
398	000V8-1_054	Mal	12.5	33300	84900	0.93472
399	000V8-1_054	PEP	38.2	191000	211000	0.558661
400	000V8-1_054	P-Ser	31.5	6280	462000	0.0483666
401	000V8-1_054	23PG	33.7	579000	706000	1.29928
402	000V8-1_054	Cit	35.9	1250000	242000	3.58645
403	000V8-1_054	R5P	21.8	84300	61400	1.14393
404	000V8-1_054	Shi3P	34.7	10300	31500	0.0350953
405	000V8-1_054	F1P	16.2	47300	114000	0.291398
406	000V8-1_054	G6P	18.7	448000	839000	1.0614
407	000V8-1_054	F6P	20	194000	224000	1.88678
408	000V8-1_054	M6P	21.5	45300	352000	0.1486
409	000V8-1_054	6PG	31.5	84900	28000	0.527242
410	000V8-1_054	S7P	23.6	355000	61800	1.59276
411	000V8-1_054	FBP	48.8	2230000	1420000	9.62132
412	000V8-1_054	AMP	22.1	755000	140000	4.18996
413	000V8-1_054	ADP	43.7	1500000	971000	3.12883
414	000V8-1_054	ATP	55.4	607000	587000	2.35073
415	000V9-1_056	Fum	19.2	38200	33300	0.843149
416	000V9-1_056	Mal	12.4	19200	63900	0.687194
417	000V9-1_056	PEP	38.2	231000	188000	0.758318
418	000V9-1_056	P-Ser	31.5	6560	473000	0.0493481
419	000V9-1_056	23PG	33.7	751000	650000	1.83044
420	000V9-1_056	Cit	35.9	1480000	207000	5.12593
421	000V9-1_056	R5P	21.9	103000	51400	1.67
422	000V9-1_056	Shi3P	34.8	11400	26800	0.0456554
423	000V9-1_056	F1P	16.2	57100	108000	0.371315
424	000V9-1_056	G6P	18.6	352000	792000	0.882224
425	000V9-1_056	F6P	20.1	284000	213000	2.90474
426	000V9-1_056	M6P	21.4	63600	313000	0.234625
427	000V9-1_056	6PG	31.5	110000	30600	0.625074
428	000V9-1_056	S7P	23.6	438000	65100	1.86553
429	000V9-1_056	FBP	48.7	3150000	1190000	16.2181
430	000V9-1_056	AMP	22.1	585000	156000	2.86729
431	000V9-1_056	ADP	43.6	2180000	858000	5.1461
432	000V9-1_056	ATP	55.4	1120000	511000	5.00412
433	000VA-1_060	Fum	18.9	44900	37200	0.889312
434	000VA-1_060	Mal	12.4	43400	106000	0.98114
435	000VA-1_060	PEP	38.2	150000	253000	0.365905
436	000VA-1_060	P-Ser	31.5	5860	611000	0.0341259
437	000VA-1_060	23PG	33.7	335000	806000	0.658476
438	000VA-1_060	Cit	36.1	305000	83300	2.41984
439	000VA-1_060	R5P	21.7	106000	76000	1.16208
440	000VA-1_060	Shi3P	34.5	9370	33600	0.0299311
441	000VA-1_060	F1P	15.6	15300	110000	0.0976854
442	000VA-1_060	G6P	18	757000	886000	1.7027
443	000VA-1_060	F6P	19.7	178000	244000	1.58927
444	000VA-1_060	M6P	21.2	23100	384000	0.0694613
445	000VA-1_060	6PG	31.4	14100	4110	0.596538
446	000VA-1_060	S7P	23.4	368000	79300	1.28672
447	000VA-1_060	FBP	48.7	204000	1590000	0.785101
448	000VA-1_060	AMP	21.9	494000	154000	2.43076
449	000VA-1_060	ADP	43.7	341000	1130000	0.611203
450	000VA-1_060	ATP	55.2	65800	599000	0.232484
451	000VB-1_062	Fum	18.9	71100	42100	1.26102
452	000VB-1_062	Mal	12.4	77100	129000	1.48894
453	000VB-1_062	PEP	38.2	198000	296000	0.412829
454	000VB-1_062	P-Ser	31.5	6790	695000	0.0347626
455	000VB-1_062	23PG	33.7	459000	896000	0.811586
456	000VB-1_062	Cit	35.8	1050000	269000	2.60748
457	000VB-1_062	R5P	21.6	131000	80400	1.35771
458	000VB-1_062	Shi3P	34.5	11400	39700	0.0308202
459	000VB-1_062	F1P	15.5	23400	134000	0.122643
460	000VB-1_062	G6P	18	1010000	888000	2.26906
461	000VB-1_062	F6P	19.8	254000	315000	1.75667
462	000VB-1_062	M6P	21.3	26000	418000	0.0718222
463	000VB-1_062	6PG	31.5	97500	34000	0.498639
464	000VB-1_062	S7P	23.5	463000	87300	1.47054
465	000VB-1_062	FBP	48.7	500000	1820000	1.68227
466	000VB-1_062	AMP	21.9	746000	180000	3.18486
467	000VB-1_062	ADP	43.5	444000	1190000	0.755693
468	000VB-1_062	ATP	55.4	127000	897000	0.305214
469	000VC-1_064	Fum	18.8	69300	51000	1.00644
470	000VC-1_064	Mal	12.5	61100	121000	1.23883
471	000VC-1_064	PEP	38.1	174000	220000	0.488117
472	000VC-1_064	P-Ser	31.5	7470	568000	0.046795
473	000VC-1_064	23PG	33.7	384000	693000	0.877865
474	000VC-1_064	Cit	35.8	1040000	300000	2.26872
475	000VC-1_064	R5P	21.7	134000	71800	1.55527
476	000VC-1_064	Shi3P	34.5	6200	32600	0.0204125
477	000VC-1_064	F1P	15.7	21800	107000	0.143088
478	000VC-1_064	G6P	18.3	883000	763000	2.30886
479	000VC-1_064	F6P	19.8	219000	240000	1.98793
480	000VC-1_064	M6P	21.3	31600	351000	0.103954
481	000VC-1_064	6PG	31.5	88800	39300	0.392899
482	000VC-1_064	S7P	23.5	410000	70100	1.62172
483	000VC-1_064	FBP	48.8	259000	1450000	1.09342
484	000VC-1_064	AMP	22	701000	156000	3.46596
485	000VC-1_064	ADP	43.6	417000	886000	0.953261
486	000VC-1_064	ATP	55.5	69700	724000	0.201362
487	000VD-1_066	Fum	18.1	61300	33800	1.35727
488	000VD-1_066	Mal	10.9	31900	84000	0.901096
489	000VD-1_066	PEP	37.4	132000	217000	0.375415
490	000VD-1_066	P-Ser	30.8	3990	524000	0.0270938
491	000VD-1_066	23PG	33	306000	611000	0.793433
492	000VD-1_066	Cit	35.1	1260000	180000	5.00975
493	000VD-1_066	R5P	20.8	79500	66500	0.995949
494	000VD-1_066	Shi3P	33.8	6520	28400	0.0246406
495	000VD-1_066	F1P	14.3	19300	133000	0.101915
496	000VD-1_066	G6P	16.9	490000	703000	1.38771
497	000VD-1_066	F6P	18.9	138000	228000	1.3186
498	000VD-1_066	M6P	20.3	22000	369000	0.0688427
499	000VD-1_066	6PG	30.8	27400	8730	0.545754
500	000VD-1_066	S7P	22.6	352000	63000	1.54921
501	000VD-1_066	FBP	48.2	399000	1260000	1.93926
502	000VD-1_066	AMP	21.2	742000	232000	2.4231
503	000VD-1_066	ADP	43	355000	923000	0.778997
504	000VD-1_066	ATP	54.7	95500	530000	0.393696
505	000VE-1_068	Fum	18	31900	39300	0.584383
506	000VE-1_068	Mal	11	40400	107000	0.895183
507	000VE-1_068	PEP	37.5	168000	266000	0.389785
508	000VE-1_068	P-Ser	31.1	7370	599000	0.0437792
509	000VE-1_068	23PG	33	386000	748000	0.817552
510	000VE-1_068	Cit	35.2	1500000	313000	3.29713
511	000VE-1_068	R5P	20.8	85700	82600	0.864243
512	000VE-1_068	Shi3P	33.8	7570	35300	0.0230167
513	000VE-1_068	F1P	14.4	16700	157000	0.0747046
514	000VE-1_068	G6P	16.9	507000	742000	1.36024
515	000VE-1_068	F6P	18.9	164000	262000	1.36367
516	000VE-1_068	M6P	20.4	27500	386000	0.0822635
517	000VE-1_068	6PG	30.8	85600	20500	0.726073
518	000VE-1_068	S7P	22.6	357000	75000	1.31982
519	000VE-1_068	FBP	48.2	414000	1500000	1.69008
520	000VE-1_068	AMP	21.1	489000	193000	1.88803
521	000VE-1_068	ADP	43	343000	940000	0.739053
522	000VE-1_068	ATP	54.8	84100	648000	0.278172
523	000VF-1_070	Fum	18.1	44900	40300	0.81769
524	000VF-1_070	Mal	11.2	54200	101000	1.32428
525	000VF-1_070	PEP	37.5	174000	260000	0.413022
526	000VF-1_070	P-Ser	30.9	8600	546000	0.0560446
527	000VF-1_070	23PG	33.1	416000	792000	0.832143
528	000VF-1_070	Cit	35.2	1620000	336000	3.3197
529	000VF-1_070	R5P	20.9	97800	77000	1.05818
530	000VF-1_070	Shi3P	33.8	8340	34700	0.0257964
531	000VF-1_070	F1P	14.5	21900	138000	0.111454
532	000VF-1_070	G6P	17.1	507000	767000	1.31567
533	000VF-1_070	F6P	18.9	168000	270000	1.35554
534	000VF-1_070	M6P	20.5	35100	409000	0.0990936
535	000VF-1_070	6PG	30.8	104000	36000	0.502333
536	000VF-1_070	S7P	22.8	369000	76400	1.33919
537	000VF-1_070	FBP	48.2	524000	1590000	2.01826
538	000VF-1_070	AMP	21.2	443000	179000	1.84067
539	000VF-1_070	ADP	43.1	411000	988000	0.842547
540	000VF-1_070	ATP	54.9	124000	686000	0.395
541	000VG-1_074	Fum	18.1	52900	34900	1.1275
542	000VG-1_074	Mal	11.3	38500	116000	0.771973
543	000VG-1_074	PEP	37.5	145000	217000	0.412387
544	000VG-1_074	P-Ser	30.9	5290	492000	0.0382576
545	000VG-1_074	23PG	33	344000	679000	0.802636
546	000VG-1_074	Cit	35.2	250000	63000	2.65784
547	000VG-1_074	R5P	20.9	83000	73300	0.943289
548	000VG-1_074	Shi3P	33.7	5600	28800	0.0208698
549	000VG-1_074	F1P	14.7	22500	135000	0.117052
550	000VG-1_074	G6P	17.4	679000	755000	1.79263
551	000VG-1_074	F6P	19.1	184000	255000	1.57197
552	000VG-1_074	M6P	20.5	26200	331000	0.0913977
553	000VG-1_074	6PG	30.9	26900	12000	0.389791
554	000VG-1_074	S7P	22.7	328000	58400	1.55729
555	000VG-1_074	FBP	48.2	477000	1510000	1.93452
556	000VG-1_074	AMP	21.2	502000	131000	2.93336
557	000VG-1_074	ADP	43	284000	811000	0.709262
558	000VG-1_074	ATP	54.7	66200	545000	0.259112
559	000VH-1_076	Fum	18.1	60200	37200	1.20659
560	000VH-1_076	Mal	11.3	65300	109000	1.49274
561	000VH-1_076	PEP	37.5	204000	264000	0.476896
562	000VH-1_076	P-Ser	31	4040	576000	0.0249567
563	000VH-1_076	23PG	33.1	475000	787000	0.9562
564	000VH-1_076	Cit	35.2	893000	230000	2.5914
565	000VH-1_076	R5P	20.9	92000	76800	0.997973
566	000VH-1_076	Shi3P	33.7	9430	34300	0.029508
567	000VH-1_076	F1P	14.5	25000	131000	0.134029
568	000VH-1_076	G6P	17.2	780000	729000	2.13411
569	000VH-1_076	F6P	19	232000	245000	2.06296
570	000VH-1_076	M6P	20.5	29800	357000	0.0963851
571	000VH-1_076	6PG	30.8	80400	30900	0.452437
572	000VH-1_076	S7P	22.7	375000	73200	1.42046
573	000VH-1_076	FBP	48.2	689000	1660000	2.54214
574	000VH-1_076	AMP	21.3	565000	134000	3.24281
575	000VH-1_076	ADP	43	324000	898000	0.730765
576	000VH-1_076	ATP	54.8	183000	638000	0.638118
577	000VI-1_078	Fum	18.1	50300	49200	0.746884
578	000VI-1_078	Mal	11.2	50200	124000	0.968744
579	000VI-1_078	PEP	37.4	118000	242000	0.300929
580	000VI-1_078	P-Ser	30.9	2830	552000	0.0182421
581	000VI-1_078	23PG	33	280000	768000	0.577599
582	000VI-1_078	Cit	35.1	1170000	293000	2.67717
583	000VI-1_078	R5P	20.9	75900	87200	0.7249
584	000VI-1_078	Shi3P	33.8	4480	33400	0.0143964
585	000VI-1_078	F1P	14.4	15100	135000	0.078555
586	000VI-1_078	G6P	16.9	502000	769000	1.29921
587	000VI-1_078	F6P	18.8	143000	268000	1.16244
588	000VI-1_078	M6P	20.3	16800	402000	0.0482553
589	000VI-1_078	6PG	30.8	48900	32300	0.263249
590	000VI-1_078	S7P	22.7	236000	72900	0.897622
591	000VI-1_078	FBP	48.1	260000	1650000	0.964469
592	000VI-1_078	AMP	21.3	415000	141000	2.21778
593	000VI-1_078	ADP	43	306000	971000	0.63828
594	000VI-1_078	ATP	54.7	46700	622000	0.152795
595	000VJ-1_080	Fum	18.2	59200	35200	1.2556
596	000VJ-1_080	Mal	11.2	54000	106000	1.2509
597	000VJ-1_080	PEP	37.4	173000	253000	0.42201
598	000VJ-1_080	P-Ser	30.9	9130	599000	0.054234
599	000VJ-1_080	23PG	33	458000	744000	0.975265
600	000VJ-1_080	Cit	35.1	1250000	317000	2.63841
601	000VJ-1_080	R5P	20.9	89300	80400	0.925249
602	000VJ-1_080	Shi3P	33.7	9250	40200	0.0246966
603	000VJ-1_080	F1P	14.5	18700	131000	0.100254
604	000VJ-1_080	G6P	17.2	509000	727000	1.39396
605	000VJ-1_080	F6P	18.9	159000	250000	1.38556
606	000VJ-1_080	M6P	20.5	28200	363000	0.0897025
607	000VJ-1_080	6PG	30.8	124000	33000	0.653384
608	000VJ-1_080	S7P	22.7	307000	78600	1.08299
609	000VJ-1_080	FBP	48.1	901000	1570000	3.5153
610	000VJ-1_080	AMP	21.2	398000	163000	1.81399
611	000VJ-1_080	ADP	42.9	393000	940000	0.846787
612	000VJ-1_080	ATP	54.7	181000	662000	0.607361
613	000VK-1_082	Fum	18.1	63600	34000	1.40122
614	000VK-1_082	Mal	11.3	42200	106000	0.950601
615	000VK-1_082	PEP	37.4	189000	254000	0.459225
616	000VK-1_082	P-Ser	30.9	4050	567000	0.0254156
617	000VK-1_082	23PG	33	502000	802000	0.991652
618	000VK-1_082	Cit	35.1	1270000	314000	2.71705
619	000VK-1_082	R5P	20.9	119000	70100	1.41459
620	000VK-1_082	Shi3P	33.9	11300	31000	0.0391236
621	000VK-1_082	F1P	14.5	23700	127000	0.131062
622	000VK-1_082	G6P	17.1	506000	680000	1.48198
623	000VK-1_082	F6P	18.8	140000	242000	1.26032
624	000VK-1_082	M6P	20.4	28400	365000	0.0898436
625	000VK-1_082	6PG	30.8	125000	36900	0.589039
626	000VK-1_082	S7P	22.7	366000	71100	1.42732
627	000VK-1_082	FBP	48.1	1080000	1700000	3.89156
628	000VK-1_082	AMP	21.1	486000	139000	2.66312
629	000VK-1_082	ADP	42.9	486000	877000	1.1224
630	000VK-1_082	ATP	54.8	254000	664000	0.857447
631	000VL-1_084	Fum	18	46700	36200	0.953391
632	000VL-1_084	Mal	11.3	49500	105000	1.14838
633	000VL-1_084	PEP	37.5	220000	240000	0.565729
634	000VL-1_084	P-Ser	30.9	4490	619000	0.0258097
635	000VL-1_084	23PG	33	543000	783000	1.09867
636	000VL-1_084	Cit	35.2	1150000	316000	2.4026
637	000VL-1_084	R5P	20.8	122000	74200	1.37009
638	000VL-1_084	Shi3P	33.7	12100	38700	0.033558
639	000VL-1_084	F1P	14.5	21600	134000	0.113209
640	000VL-1_084	G6P	17.2	599000	748000	1.59543
641	000VL-1_084	F6P	19	178000	262000	1.48008
642	000VL-1_084	M6P	20.4	36300	357000	0.117409
643	000VL-1_084	6PG	30.8	153000	38200	0.696448
644	000VL-1_084	S7P	22.7	410000	78600	1.44634
645	000VL-1_084	FBP	48.1	974000	1680000	3.55131
646	000VL-1_084	AMP	21.2	485000	192000	1.88188
647	000VL-1_084	ADP	43	498000	909000	1.10962
648	000VL-1_084	ATP	54.8	233000	743000	0.69945

## Sheet: Dataset-3
	Sample Name	Analyte Peak Name	Analyte Retention Time (min)	12C Peak Area (counts)	13C Peak Area (counts)	Concentration in µM/extract
1	0000A-1_004	Fum	17.4	1230000	70200	12.9761
2	0000A-1_004	Mal	10.6	628000	198000	9.17529
3	0000A-1_004	PEP	36.5	965000	171000	3.66626
4	0000A-1_004	P-Ser	30.1	154000	406000	1.18859
5	0000A-1_004	23PG	32.3	3240000	485000	10.9113
6	0000A-1_004	Cit	34.3	1450000	86600	12.0835
7	0000A-1_004	R5P	20	1200000	56700	18.5815
8	0000A-1_004	Shi3P	33.3	172000	25700	0.688602
9	0000A-1_004	F1P	13.7	209000	122000	1.14248
10	0000A-1_004	G6P	15.9	2930000	337000	20.5319
11	0000A-1_004	F6P	17.8	1990000	255000	18.3923
12	0000A-1_004	M6P	19.6	375000	255000	1.77862
13	0000A-1_004	6PG	30.2	491000	10900	8.19253
14	0000A-1_004	S7P	21.8	2800000	49500	18.168
15	0000A-1_004	FBP	47.4	11200000	1480000	51.5143
16	0000A-1_004	AMP	20.4	2770000	195000	12.6939
17	0000A-1_004	ADP	42.1	4660000	534000	19.4587
18	0000A-1_004	ATP	53.9	3180000	369000	23.7313
19	0000B-1_006	Fum	17.2	1380000	60100	17.0201
20	0000B-1_006	Mal	10.3	1030000	265000	11.2462
21	0000B-1_006	PEP	36.6	1650000	253000	4.25305
22	0000B-1_006	P-Ser	30.2	230000	488000	1.47688
23	0000B-1_006	23PG	32.3	5040000	648000	12.7127
24	0000B-1_006	Cit	34.3	5950000	293000	14.6552
25	0000B-1_006	R5P	19.7	1820000	72200	22.1665
26	0000B-1_006	Shi3P	33.4	265000	32900	0.828749
27	0000B-1_006	F1P	12.9	313000	134000	1.55776
28	0000B-1_006	G6P	14.9	1800000	199000	21.3633
29	0000B-1_006	F6P	17.3	3030000	266000	26.8464
30	0000B-1_006	M6P	19.2	578000	326000	2.15182
31	0000B-1_006	6PG	30.1	1950000	36300	9.76992
32	0000B-1_006	S7P	21.6	4580000	68800	21.3812
33	0000B-1_006	FBP	47.4	17600000	1780000	67.3449
34	0000B-1_006	AMP	20.1	4900000	264000	16.6149
35	0000B-1_006	ADP	42.2	8610000	832000	23.0754
36	0000B-1_006	ATP	53.9	6280000	519000	33.3412
37	0000C-1_008	Fum	17.3	1110000	60400	13.6125
38	0000C-1_008	Mal	10.3	906000	269000	9.74383
39	0000C-1_008	PEP	36.6	1560000	279000	3.63161
40	0000C-1_008	P-Ser	30.1	236000	529000	1.39795
41	0000C-1_008	23PG	32.3	4720000	610000	12.6469
42	0000C-1_008	Cit	34.3	4800000	357000	9.7032
43	0000C-1_008	R5P	19.9	1780000	63100	24.8275
44	0000C-1_008	Shi3P	33	224000	32400	0.711338
45	0000C-1_008	F1P	13.2	243000	153000	1.0592
46	0000C-1_008	G6P	15.3	2100000	189000	26.2586
47	0000C-1_008	F6P	17.5	2730000	287000	22.4184
48	0000C-1_008	M6P	19.4	469000	306000	1.85525
49	0000C-1_008	6PG	30.1	2590000	50900	9.25433
50	0000C-1_008	S7P	21.7	3720000	64000	18.6689
51	0000C-1_008	FBP	47.4	13000000	1790000	49.4332
52	0000C-1_008	AMP	20.3	3570000	262000	12.1725
53	0000C-1_008	ADP	42.2	7600000	813000	20.8445
54	0000C-1_008	ATP	53.9	6410000	660000	26.751
55	0000D-1_010	Fum	17.7	424000	69500	4.48687
56	0000D-1_010	Mal	10.9	251000	232000	3.12292
57	0000D-1_010	PEP	36.7	387000	209000	1.13358
58	0000D-1_010	P-Ser	30.3	75200	416000	0.566449
59	0000D-1_010	23PG	32.4	1550000	619000	4.05541
60	0000D-1_010	Cit	34.4	1590000	283000	4.05464
61	0000D-1_010	R5P	20.5	575000	60600	8.23047
62	0000D-1_010	Shi3P	33.5	77400	30800	0.258561
63	0000D-1_010	F1P	14.8	96700	137000	0.470725
64	0000D-1_010	G6P	17.2	2440000	769000	7.44848
65	0000D-1_010	F6P	18.7	892000	257000	8.18005
66	0000D-1_010	M6P	20.1	161000	246000	0.771493
67	0000D-1_010	6PG	30.2	536000	35900	2.7154
68	0000D-1_010	S7P	22.3	1080000	60000	5.78132
69	0000D-1_010	FBP	47.4	5260000	1700000	20.9904
70	0000D-1_010	AMP	20.7	1290000	224000	5.09029
71	0000D-1_010	ADP	42.3	2530000	683000	8.25979
72	0000D-1_010	ATP	53.9	2040000	737000	7.58758
145	0000Q-1_022	Fum	17.6	487000	55600	6.46283
146	0000Q-1_022	Mal	10.6	263000	204000	3.72334
147	0000Q-1_022	PEP	36.5	303000	202000	0.898671
148	0000Q-1_022	P-Ser	30.2	17500	343000	0.159875
149	0000Q-1_022	23PG	32.2	546000	447000	1.94998
150	0000Q-1_022	Cit	34.1	189000	120000	1.13664
151	0000Q-1_022	R5P	20.2	232000	53700	3.6486
152	0000Q-1_022	Shi3P	33.4	40500	23000	0.181176
153	0000Q-1_022	F1P	14.4	61600	131000	0.313596
154	0000Q-1_022	G6P	16.6	2300000	673000	8.02803
155	0000Q-1_022	F6P	18.3	794000	223000	8.39151
156	0000Q-1_022	M6P	19.9	37400	227000	0.16716
157	0000Q-1_022	6PG	30.1	98300	21000	0.851328
158	0000Q-1_022	S7P	22.1	273000	42300	2.07289
159	0000Q-1_022	FBP	47.3	318000	1440000	1.38506
160	0000Q-1_022	AMP	20.5	948000	160000	5.23979
161	0000Q-1_022	ADP	42.2	263000	663000	0.884528
162	0000Q-1_022	ATP	53.8	15600	569000	0.0245915
163	0000R-1_024	Fum	17.6	626000	69800	6.61855
164	0000R-1_024	Mal	10.6	293000	211000	4.01124
165	0000R-1_024	PEP	36.4	284000	205000	0.822098
166	0000R-1_024	P-Ser	30.2	20700	414000	0.156677
167	0000R-1_024	23PG	32.2	586000	559000	1.66569
168	0000R-1_024	Cit	34.3	419000	307000	0.984958
169	0000R-1_024	R5P	20.3	230000	56000	3.45963
170	0000R-1_024	Shi3P	33.2	41200	21600	0.196253
171	0000R-1_024	F1P	14.4	49600	122000	0.271134
172	0000R-1_024	G6P	16.8	2360000	713000	7.77313
173	0000R-1_024	F6P	18.4	843000	264000	7.52572
174	0000R-1_024	M6P	19.9	45100	215000	0.222705
175	0000R-1_024	6PG	30	147000	40200	0.66505
176	0000R-1_024	S7P	22.1	260000	45900	1.81935
177	0000R-1_024	FBP	47.3	280000	1590000	1.07984
178	0000R-1_024	AMP	20.5	1020000	196000	4.59079
179	0000R-1_024	ADP	42.1	262000	697000	0.838181
180	0000R-1_024	ATP	53.8	10200	665000	0
181	0000S-1_026	Fum	17.5	436000	63800	5.03183
182	0000S-1_026	Mal	10.7	236000	210000	3.2443
183	0000S-1_026	PEP	36.5	278000	212000	0.772638
184	0000S-1_026	P-Ser	30.1	26300	356000	0.231495
185	0000S-1_026	23PG	32.2	576000	565000	1.61836
186	0000S-1_026	Cit	34.2	354000	305000	0.837617
187	0000S-1_026	R5P	20.3	296000	36100	7.08769
188	0000S-1_026	Shi3P	33.4	38600	27500	0.14442
189	0000S-1_026	F1P	14.4	56900	103000	0.368414
190	0000S-1_026	G6P	16.7	2500000	716000	8.20359
191	0000S-1_026	F6P	18.4	840000	267000	7.41468
192	0000S-1_026	M6P	19.8	20700	180000	0.105757
193	0000S-1_026	6PG	30.1	182000	35600	0.929789
194	0000S-1_026	S7P	22.1	269000	38500	2.24412
195	0000S-1_026	FBP	47.2	280000	1440000	1.205
196	0000S-1_026	AMP	20.5	658000	139000	4.16744
197	0000S-1_026	ADP	42	242000	741000	0.728226
198	0000S-1_026	ATP	53.7	16800	705000	0.0146934
199	0000T-1_028	Fum	17.6	376000	64800	4.26517
200	0000T-1_028	Mal	10.7	242000	216000	3.23434
201	0000T-1_028	PEP	36.4	253000	201000	0.737493
202	0000T-1_028	P-Ser	30.1	24300	383000	0.198813
203	0000T-1_028	23PG	32.2	581000	491000	1.8873
204	0000T-1_028	Cit	34.2	382000	296000	0.931352
205	0000T-1_028	R5P	20.2	295000	48700	5.18873
206	0000T-1_028	Shi3P	33.2	44600	26600	0.172515
207	0000T-1_028	F1P	14.4	40300	119000	0.22585
208	0000T-1_028	G6P	16.8	2450000	624000	9.23355
209	0000T-1_028	F6P	18.4	780000	226000	8.13412
210	0000T-1_028	M6P	19.8	34400	185000	0.193308
211	0000T-1_028	6PG	30	197000	37700	0.950359
212	0000T-1_028	S7P	22.1	261000	43400	1.93155
213	0000T-1_028	FBP	47.2	282000	1650000	1.04442
214	0000T-1_028	AMP	20.5	706000	170000	3.64451
215	0000T-1_028	ADP	42.1	223000	665000	0.747743
216	0000T-1_028	ATP	53.7	15700	696000	0.0111823

## Sheet: Calibration-coefficients
	Dataset 1					Dataset 2					Dataset 3
metabolite	a	se_a	b	se_b	r2	a	se_a	b	se_b	r2	a	se_a	b	se_b	r2
PEP	1.51722	0.0445576	0.148225	0.108816	0.996562	1.62033	0.00775808	0	0.0164061	0.999862	1.49707	0.0569623	0.154628	0.13911	0.994242
P-Ser	0.242188	0.00511172	0.0065745	0.0130188	0.998221	0.281043	0.00137755	0	0.00303966	0.999856	0.319127	0.00826329	0	0.0210454	0.997325
23PG	0.502528	0.00648589	0.0466893	0.0308946	0.999334	0.631205	0.0104952	0	0.0432959	0.998344	0.609166	0.0106489	0.0336178	0.0507247	0.998779
R5P	1.20668	0.0310119	0	0.20118	0.997365	1.19933	0.00525111	0.00102025	0.0295086	0.999885	1.12796	0.0498257	0.204826	0.323229	0.992255
Shi3P	8.31632	0.14826	0.219172	0.378103	0.99873	9.31705	0.0948448	0	0.209475	0.999379	9.71912	0.411557	0	1.04958	0.992879
F1P	1.4946	0.0590968	0	0.139734	0.993785	1.42387	0.033524	0	0.0686353	0.996685	1.49947	0.0929395	0	0.219754	0.984866
G6P	0.411842	0.00727817	0.0284095	0.0184579	0.998752	0.499658	0.00273267	0.00363443	0.00600192	0.999821	0.422016	0.0123508	0.0295737	0.0313224	0.996586
F6P	0.424235	0.0140888	0	0.0355686	0.995608	0.459021	0.0157794	0	0.0344963	0.99296	0.424303	0.0141043	0	0.0356079	0.9956
M6P	0.920568	0.0132653	0	0.0318653	0.99917	0.86604	0.00956208	0	0.0198892	0.999269	0.810338	0.028558	0.0293013	0.0686007	0.995057
6PG	5.4224	0.135576	0.420238	0.305617	0.997506	5.75095	0.0685254	0	0.133861	0.999149	5.49841	0.101571	0	0.228964	0.998637
S70	3.60132	0.0848844	0	0.202001	0.997783	3.60654	0.0535171	0	0.110333	0.998681	3.11347	0.0801617	0	0.190762	0.997355
FBP	0.158378	0.00613506	0	0.0147557	0.994034	0.163206	0.00172298	0.000169078	0.00359084	0.999332	0.146556	0.00597611	0.0178439	0.0143734	0.993393
AMP	0.941844	0.0247843	0.329847	0.0624777	0.997238	1.24208	0.017591	0.188606	0.0384207	0.998798	1.11082	0.0442306	0.10456	0.111499	0.993698
ADP	0.522883	0.0127229	0.00552418	0.0293386	0.997637	0.493731	0.00747603	0	0.0149245	0.998626	0.448467	0.00826824	0	0.0190663	0.998642
ATP	0.397711	0.0206232	0.0467283	0.0511482	0.989359	0.436314	0.00677643	0.00841368	0.0145515	0.998555	0.362365	0.00619302	0.0185054	0.0153595	0.998833
Fum	1.35657	0.0525618	0	0.130203	0.994031	1.29631	0.0195993	0.0541604	0.0420469	0.99863	1.34531	0.00993009	0.0644959	0.0245982	0.999782
Mal	0.354853	0.00800018	0.0417745	0.021935	0.997971	0.370695	0.00752472	0.04573	0.0178633	0.997534	0.34529	0.00503288	0.00358515	0.0137993	0.999151
Cit	1.13883	0.0285652	0.0411101	0.0714834	0.99749	1.28905	0.026989	0.542162	0.0585062	0.997377	1.38566	0.0118137	0	0.0295633	0.999709
